# Supplementary material for: A study on smart home use intention of elderly consumers based on technology acceptance models
Source: PLoS One. 2024 Mar 27;19(3):e0300574. doi: 10.1371/journal.pone.0300574 (PMC10971693; doi:10.1371/journal.pone.0300574)
Supplement: S1 File — (XLS) [file pone.0300574.s001.xls]

## Sheet: Sheet1
ID	Gender	Age	Education level	Monthly income	Self-care ability	Living condition	Experience	PU1	PU2	PU3	PEOU1	PEOU2	UI1	UI2	ITS1	ITS2	PV1	PV2	PR1	PR2
1	Female	75 ~ 90 years old	Primary School	2001 ~ 3000 yuan	Fully independent	Living with spouse and children	Familiar	4	3	3	5	5	4	3	5	5	5	5	5	5
2	Male	75 ~ 90 years old	Illiterate	＞ 3001 yuan	Fully independent	Living with spouse and children	Familiar	4	4	4	5	5	4	4	5	5	5	4	5	5
3	Female	60 ~ 74 years old	High School and above	2001 ~ 3000 yuan	Fully independent	Living with spouse only	Understanding	3	5	4	1	1	1	2	1	1	1	1	1	1
4	Female	60 ~ 74 years old	Junior High School	2001 ~ 3000 yuan	Fully independent	Living with children only	Familiar	1	2	5	5	5	5	2	5	5	5	5	5	5
5	Female	75 ~ 90 years old	Primary School	＞ 3001 yuan	Fully independent	Living with spouse and children	Familiar	2	4	5	2	3	4	3	3	3	3	3	3	2
6	Male	60 ~ 74 years old	High School and above	2001 ~ 3000 yuan	Fully independent	Living with spouse only	No knowledge	2	3	3	4	4	5	3	4	4	4	4	3	4
7	Female	75 ~ 90 years old	Primary School	＜ 1000 yuan	Need some help	Living with children only	Familiar	4	2	4	4	5	4	2	4	5	5	3	5	5
8	Female	60 ~ 74 years old	High School and above	＞ 3001 yuan	Fully independent	Living with spouse and children	Understanding	1	1	1	2	1	1	1	2	2	1	1	1	2
9	Male	75 ~ 90 years old	High School and above	2001 ~ 3000 yuan	Fully independent	Living with spouse only	Mastery	1	1	1	1	1	1	1	1	1	1	1	1	1
10	Female	60 ~ 74 years old	Primary School	＞ 3001 yuan	Fully independent	Individuals living alone	Proficient	5	5	5	5	3	5	5	3	4	3	3	5	5
11	Male	75 ~ 90 years old	Illiterate	2001 ~ 3000 yuan	Need some help	Living with spouse and children	No knowledge	2	4	3	4	4	2	3	4	4	2	3	3	3
12	Female	60 ~ 74 years old	High School and above	2001 ~ 3000 yuan	Fully independent	Living with spouse and children	Understanding	1	1	1	1	1	1	1	1	1	1	1	1	1
13	Female	60 ~ 74 years old	High School and above	2001 ~ 3000 yuan	Fully independent	Living with spouse only	No knowledge	4	3	4	5	4	3	3	5	3	2	3	2	3
14	Male	75 ~ 90 years old	Primary School	＞ 3001 yuan	Fully independent	Living with spouse and children	Familiar	5	3	5	1	1	2	3	1	1	1	1	1	1
15	Female	60 ~ 74 years old	Primary School	2001 ~ 3000 yuan	Fully independent	Living with spouse only	No knowledge	5	1	1	5	5	4	1	5	5	3	2	1	1
16	Female	60 ~ 74 years old	Illiterate	2001 ~ 3000 yuan	Need some help	Living with children only	Mastery	1	4	4	3	2	4	2	5	5	5	4	3	2
17	Female	60 ~ 74 years old	Junior High School	2001 ~ 3000 yuan	Fully independent	Living with spouse only	Familiar	4	5	3	5	4	5	2	3	4	5	5	5	4
18	Female	60 ~ 74 years old	Junior High School	＞ 3001 yuan	Fully independent	Individuals living alone	Familiar	2	3	1	2	2	3	2	3	3	2	3	2	1
19	Female	75 ~ 90 years old	Junior High School	＞ 3001 yuan	Fully independent	Living with spouse only	No knowledge	3	3	3	3	3	3	3	3	3	3	3	3	3
20	Female	75 ~ 90 years old	Illiterate	2001 ~ 3000 yuan	Need some help	Living with spouse only	No knowledge	3	3	2	5	4	3	4	4	4	4	3	3	3
21	Female	60 ~ 74 years old	Junior High School	＞ 3001 yuan	Fully independent	Living with spouse and children	Understanding	3	3	3	3	3	4	4	3	4	1	2	4	3
22	Female	75 ~ 90 years old	High School and above	＞ 3001 yuan	Fully independent	Living with spouse and children	Understanding	1	1	1	1	1	1	1	1	1	1	1	1	1
23	Male	60 ~ 74 years old	Junior High School	＞ 3001 yuan	Fully independent	Living with spouse only	No knowledge	4	2	2	5	4	2	2	5	5	2	2	3	2
24	Female	60 ~ 74 years old	Junior High School	2001 ~ 3000 yuan	Fully independent	Living with spouse only	Familiar	4	3	4	4	5	3	3	4	4	3	4	4	5
25	Female	60 ~ 74 years old	High School and above	＞ 3001 yuan	Fully independent	Living with spouse and children	Understanding	4	3	4	3	3	3	3	4	4	4	4	3	4
26	Female	75 ~ 90 years old	Illiterate	2001 ~ 3000 yuan	Need some help	Living with spouse only	Proficient	2	4	2	4	4	4	4	5	5	5	4	4	4
27	Male	60 ~ 74 years old	Illiterate	＞ 3001 yuan	Fully independent	Living with children only	Mastery	5	3	4	3	4	5	3	4	4	4	5	4	4
28	Female	75 ~ 90 years old	Junior High School	＞ 3001 yuan	Need some help	Living with spouse only	No knowledge	4	2	4	4	3	4	2	2	3	2	3	3	3
29	Male	75 ~ 90 years old	High School and above	2001 ~ 3000 yuan	Fully independent	Living with children only	Mastery	2	2	2	1	5	2	2	1	1	4	1	5	1
30	Female	60 ~ 74 years old	Junior High School	＜ 1000 yuan	Fully independent	Living with spouse only	Familiar	3	4	4	5	4	4	3	4	4	5	4	4	4
31	Female	60 ~ 74 years old	Illiterate	2001 ~ 3000 yuan	Need some help	Living with spouse only	No knowledge	3	1	4	4	3	4	4	4	4	4	3	4	3
32	Female	60 ~ 74 years old	High School and above	＞ 3001 yuan	Need some help	Living with spouse only	No knowledge	3	4	3	4	4	4	4	4	4	4	3	4	3
33	Female	60 ~ 74 years old	Illiterate	＞ 3001 yuan	Fully independent	Living with spouse and children	Mastery	3	3	3	2	3	3	3	3	3	2	4	3	3
34	Female	75 ~ 90 years old	Illiterate	2001 ~ 3000 yuan	Fully independent	Living with children only	Familiar	2	4	2	5	4	4	3	3	3	4	4	4	5
35	Female	60 ~ 74 years old	Primary School	＞ 3001 yuan	Fully independent	Living with spouse and children	Familiar	1	1	1	1	2	2	1	2	1	2	4	4	5
36	Male	75 ~ 90 years old	Illiterate	2001 ~ 3000 yuan	Fully independent	Living with spouse only	Mastery	2	2	3	4	3	2	2	5	3	4	1	3	3
37	Female	60 ~ 74 years old	High School and above	＞ 3001 yuan	Need some help	Living with spouse only	Familiar	3	2	4	4	3	3	3	4	3	4	4	4	3
38	Female	60 ~ 74 years old	Illiterate	＞ 3001 yuan	Fully independent	Living with children only	Familiar	1	1	1	2	1	1	1	1	1	1	1	2	2
39	Male	75 ~ 90 years old	Junior High School	＜ 1000 yuan	Need some help	Living with spouse only	Familiar	3	5	4	5	5	3	2	3	4	5	5	4	4
40	Female	60 ~ 74 years old	Primary School	2001 ~ 3000 yuan	Fully independent	Living with spouse only	No knowledge	3	3	5	5	4	4	3	5	5	3	3	4	5
41	Female	60 ~ 74 years old	High School and above	＞ 3001 yuan	Fully independent	Living with spouse only	Mastery	4	3	3	5	4	3	3	5	5	2	4	3	1
42	Female	60 ~ 74 years old	Primary School	2001 ~ 3000 yuan	Fully independent	Living with spouse only	Mastery	3	3	3	3	4	4	4	4	3	4	2	2	1
43	Female	60 ~ 74 years old	Primary School	2001 ~ 3000 yuan	Fully independent	Living with spouse and children	No knowledge	2	2	2	2	3	2	2	3	2	2	2	3	3
44	Female	60 ~ 74 years old	Junior High School	2001 ~ 3000 yuan	Need some help	Living with spouse only	Familiar	3	4	3	4	2	3	4	3	2	3	3	4	4
45	Male	60 ~ 74 years old	Junior High School	2001 ~ 3000 yuan	Fully independent	Living with spouse only	Familiar	3	2	3	3	3	3	1	3	4	2	3	4	3
46	Female	75 ~ 90 years old	Primary School	＞ 3001 yuan	Fully independent	Living with children only	Proficient	4	1	4	4	3	5	2	5	5	5	5	5	5
47	Female	75 ~ 90 years old	Primary School	2001 ~ 3000 yuan	Fully independent	Individuals living alone	No knowledge	5	5	4	4	5	4	4	5	4	4	4	4	5
48	Female	75 ~ 90 years old	Primary School	2001 ~ 3000 yuan	Need some help	Living with spouse only	Familiar	2	4	3	3	2	4	3	3	3	4	5	3	2
49	Male	60 ~ 74 years old	High School and above	2001 ~ 3000 yuan	Need some help	Living with spouse only	Understanding	4	4	5	5	5	5	4	4	5	4	5	4	5
50	Female	75 ~ 90 years old	Primary School	1000 ~ 2000 yuan	Need some help	Living with spouse and children	Familiar	2	4	5	4	3	3	3	2	2	3	3	3	2
51	Male	60 ~ 74 years old	Primary School	1000 ~ 2000 yuan	Need some help	Living with spouse only	Understanding	3	4	5	5	4	4	3	5	3	4	4	3	4
52	Male	75 ~ 90 years old	Primary School	1000 ~ 2000 yuan	Need some help	Living with spouse only	Understanding	4	3	4	4	3	3	2	4	3	4	3	3	4
53	Female	60 ~ 74 years old	Junior High School	＞ 3001 yuan	Fully independent	Living with spouse and children	Familiar	5	5	4	5	4	4	4	5	5	5	5	4	5
54	Male	60 ~ 74 years old	Primary School	2001 ~ 3000 yuan	Need some help	Living with spouse only	Familiar	4	4	4	3	5	3	2	3	4	5	4	4	4
55	Female	60 ~ 74 years old	Junior High School	＞ 3001 yuan	Need some help	Living with spouse and children	Understanding	4	4	3	3	4	3	3	3	3	4	4	3	4
56	Male	60 ~ 74 years old	Illiterate	＞ 3001 yuan	Fully independent	Living with spouse only	No knowledge	2	4	5	2	2	3	1	2	1	2	1	2	2
57	Male	60 ~ 74 years old	Junior High School	＞ 3001 yuan	Need some help	Living with spouse only	Familiar	3	3	4	4	3	4	2	4	4	3	3	4	3
58	Female	60 ~ 74 years old	Primary School	＞ 3001 yuan	Fully independent	Living with spouse and children	No knowledge	4	4	5	4	5	5	4	4	4	4	5	5	4
59	Female	60 ~ 74 years old	Primary School	2001 ~ 3000 yuan	Need some help	Living with spouse only	Familiar	4	2	3	3	3	2	4	4	3	4	3	3	4
60	Female	60 ~ 74 years old	High School and above	＞ 3001 yuan	Fully independent	Living with spouse only	Familiar	3	3	5	4	4	2	4	3	4	4	4	4	3
61	Female	60 ~ 74 years old	Primary School	2001 ~ 3000 yuan	Fully independent	Living with spouse only	Familiar	3	2	4	2	3	4	4	3	2	2	1	3	4
62	Female	60 ~ 74 years old	Primary School	＜ 1000 yuan	Need some help	Living with spouse and children	Familiar	5	3	2	3	4	4	2	5	5	4	4	5	5
63	Female	60 ~ 74 years old	Junior High School	2001 ~ 3000 yuan	Fully independent	Living with spouse only	Familiar	4	4	4	4	4	4	4	5	4	5	5	4	3
64	Female	60 ~ 74 years old	Junior High School	＞ 3001 yuan	Fully independent	Living with spouse and children	Familiar	5	2	4	3	4	4	3	2	2	2	3	4	2
65	Male	60 ~ 74 years old	High School and above	1000 ~ 2000 yuan	Need some help	Living with spouse only	Mastery	4	1	5	5	2	3	2	4	5	3	5	3	4
66	Female	60 ~ 74 years old	High School and above	2001 ~ 3000 yuan	Fully independent	Living with spouse and children	Familiar	3	2	1	3	5	4	2	4	5	4	3	2	2
67	Female	60 ~ 74 years old	Junior High School	2001 ~ 3000 yuan	Need some help	Living with spouse only	Understanding	2	1	1	1	1	2	2	1	1	1	1	1	1
68	Female	60 ~ 74 years old	Junior High School	2001 ~ 3000 yuan	Fully independent	Living with spouse only	No knowledge	5	5	5	5	5	5	5	5	5	5	5	5	5
69	Female	75 ~ 90 years old	Primary School	2001 ~ 3000 yuan	Need some help	Living with spouse only	Understanding	4	1	5	3	4	2	3	3	3	4	3	3	2
70	Female	60 ~ 74 years old	Junior High School	＞ 3001 yuan	Fully independent	Living with spouse only	No knowledge	3	3	4	4	3	4	4	3	4	4	4	4	3
71	Female	60 ~ 74 years old	Primary School	＞ 3001 yuan	Need some help	Living with spouse and children	Mastery	3	3	4	3	3	4	2	3	4	4	3	3	2
72	Male	75 ~ 90 years old	Primary School	1000 ~ 2000 yuan	Need some help	Living with spouse only	No knowledge	4	5	4	4	4	4	4	5	4	4	4	3	3
73	Female	60 ~ 74 years old	Primary School	＞ 3001 yuan	Fully independent	Living with spouse only	No knowledge	3	4	3	3	3	4	4	4	4	3	3	3	4
74	Female	75 ~ 90 years old	Junior High School	1000 ~ 2000 yuan	Need some help	Living with spouse only	Familiar	5	4	4	4	4	3	4	5	5	4	4	5	4
75	Female	60 ~ 74 years old	High School and above	1000 ~ 2000 yuan	Need some help	Living with spouse only	Understanding	3	3	4	3	4	4	4	3	3	4	4	3	4
76	Female	60 ~ 74 years old	Illiterate	2001 ~ 3000 yuan	Fully independent	Living with spouse and children	No knowledge	4	4	3	3	5	3	3	3	4	4	4	3	4
77	Female	75 ~ 90 years old	Junior High School	2001 ~ 3000 yuan	Fully independent	Living with spouse only	Understanding	4	2	1	4	4	5	3	4	5	5	5	5	4
78	Female	75 ~ 90 years old	Illiterate	1000 ~ 2000 yuan	Need some help	Living with spouse only	Understanding	5	3	5	5	4	4	4	5	4	4	4	4	4
79	Female	75 ~ 90 years old	High School and above	1000 ~ 2000 yuan	Need some help	Living with spouse only	Familiar	3	3	3	4	3	2	4	5	4	4	4	4	3
80	Male	75 ~ 90 years old	Illiterate	＞ 3001 yuan	Need some help	Individuals living alone	Understanding	2	3	4	4	4	3	4	3	3	4	4	4	3
81	Female	60 ~ 74 years old	Primary School	＞ 3001 yuan	Need some help	Living with spouse and children	Mastery	4	3	2	3	4	3	2	4	2	3	3	3	4
82	Female	60 ~ 74 years old	High School and above	2001 ~ 3000 yuan	Fully independent	Living with spouse only	No knowledge	4	4	5	3	4	5	3	3	5	4	4	5	4
83	Male	60 ~ 74 years old	High School and above	1000 ~ 2000 yuan	Fully dependent	Living with spouse only	Mastery	3	3	3	4	5	4	3	3	5	4	4	4	4
84	Female	60 ~ 74 years old	High School and above	2001 ~ 3000 yuan	Need some help	Living with spouse only	Familiar	5	2	2	4	4	2	2	3	4	4	4	4	4
85	Female	60 ~ 74 years old	Primary School	2001 ~ 3000 yuan	Fully independent	Living with spouse only	No knowledge	4	4	3	3	3	3	4	4	4	4	3	4	4
86	Female	75 ~ 90 years old	Primary School	1000 ~ 2000 yuan	Fully independent	Individuals living alone	Understanding	5	5	4	4	4	4	4	5	5	4	4	4	5
87	Female	75 ~ 90 years old	High School and above	1000 ~ 2000 yuan	Fully independent	Living with spouse only	Understanding	1	1	1	3	2	1	1	4	4	3	3	4	5
88	Female	60 ~ 74 years old	Primary School	2001 ~ 3000 yuan	Fully independent	Living with spouse and children	Familiar	1	4	1	4	4	2	4	3	4	2	3	4	2
89	Female	75 ~ 90 years old	High School and above	1000 ~ 2000 yuan	Need some help	Living with spouse only	No knowledge	4	3	2	4	5	3	5	4	4	3	5	3	2
90	Male	＞ 90 years old	Illiterate	2001 ~ 3000 yuan	Need some help	Individuals living alone	Understanding	4	2	1	3	2	5	3	4	3	4	4	3	3
91	Female	60 ~ 74 years old	Primary School	＞ 3001 yuan	Need some help	Living with spouse and children	Understanding	4	3	4	3	4	4	4	3	3	4	4	4	4
92	Male	60 ~ 74 years old	Illiterate	1000 ~ 2000 yuan	Need some help	Living with spouse only	No knowledge	4	2	4	4	2	2	4	4	4	2	2	2	4
93	Female	60 ~ 74 years old	Primary School	2001 ~ 3000 yuan	Need some help	Living with spouse only	Familiar	3	4	2	3	4	4	4	3	2	4	4	4	3
94	Male	60 ~ 74 years old	Junior High School	2001 ~ 3000 yuan	Fully independent	Living with spouse only	No knowledge	3	3	3	3	2	2	2	2	3	2	2	3	2
95	Female	60 ~ 74 years old	Illiterate	＞ 3001 yuan	Fully independent	Living with spouse and children	Understanding	1	1	1	1	1	1	1	1	1	1	1	1	1
96	Female	75 ~ 90 years old	Primary School	1000 ~ 2000 yuan	Need some help	Living with children only	Understanding	3	5	4	3	4	4	3	4	5	5	4	5	3
97	Female	60 ~ 74 years old	High School and above	＜ 1000 yuan	Fully independent	Living with children only	Understanding	2	2	4	4	4	3	4	4	4	4	3	3	4
98	Female	75 ~ 90 years old	High School and above	1000 ~ 2000 yuan	Need some help	Living with spouse only	Understanding	4	2	4	5	4	2	3	4	2	2	3	2	3
99	Male	75 ~ 90 years old	Primary School	2001 ~ 3000 yuan	Need some help	Living with spouse only	Familiar	4	3	4	4	4	3	3	5	5	4	4	4	5
100	Female	60 ~ 74 years old	Junior High School	2001 ~ 3000 yuan	Fully independent	Living with spouse only	Mastery	4	4	3	3	2	3	3	4	4	3	3	3	4
101	Male	60 ~ 74 years old	Primary School	＞ 3001 yuan	Need some help	Living with spouse only	No knowledge	3	4	4	3	3	3	4	3	2	2	3	2	4
102	Female	75 ~ 90 years old	High School and above	2001 ~ 3000 yuan	Need some help	Living with spouse only	Understanding	5	4	4	5	5	5	5	4	5	5	5	4	3
103	Female	60 ~ 74 years old	High School and above	2001 ~ 3000 yuan	Fully independent	Living with spouse and children	Familiar	4	4	2	4	4	4	4	3	3	4	4	4	3
104	Male	60 ~ 74 years old	High School and above	＞ 3001 yuan	Fully independent	Living with children only	Familiar	3	4	4	2	4	4	4	3	3	4	4	4	3
105	Female	60 ~ 74 years old	Illiterate	＞ 3001 yuan	Fully independent	Living with spouse only	No knowledge	2	2	2	4	5	3	3	5	5	5	4	4	4
106	Female	60 ~ 74 years old	Junior High School	2001 ~ 3000 yuan	Fully independent	Living with spouse only	Familiar	4	5	5	4	5	4	5	5	4	5	5	4	4
107	Male	60 ~ 74 years old	High School and above	＞ 3001 yuan	Fully independent	Living with spouse only	No knowledge	2	3	2	4	5	3	3	3	4	2	2	4	3
108	Male	75 ~ 90 years old	High School and above	1000 ~ 2000 yuan	Need some help	Living with spouse only	Mastery	2	3	1	5	4	4	5	5	3	4	4	4	4
109	Female	60 ~ 74 years old	Primary School	2001 ~ 3000 yuan	Fully independent	Living with spouse and children	Understanding	3	3	4	4	4	4	4	3	5	4	5	4	3
110	Male	60 ~ 74 years old	Junior High School	2001 ~ 3000 yuan	Fully independent	Living with spouse and children	Understanding	5	4	5	4	5	4	4	5	5	4	4	5	4
111	Male	60 ~ 74 years old	Junior High School	＜ 1000 yuan	Fully independent	Living with spouse only	Understanding	4	3	4	3	3	3	3	4	3	3	3	3	4
112	Female	60 ~ 74 years old	High School and above	＞ 3001 yuan	Need some help	Living with spouse only	Understanding	4	2	4	5	5	5	2	5	4	3	3	2	4
113	Female	60 ~ 74 years old	High School and above	＞ 3001 yuan	Fully independent	Living with spouse and children	Mastery	1	2	2	2	2	2	2	2	1	2	1	2	1
114	Male	75 ~ 90 years old	Junior High School	1000 ~ 2000 yuan	Need some help	Living with children only	Understanding	4	3	3	3	4	4	3	3	3	4	3	4	4
115	Male	75 ~ 90 years old	Primary School	＞ 3001 yuan	Need some help	Living with spouse only	No knowledge	3	3	2	5	5	3	3	5	5	5	5	5	5
116	Male	75 ~ 90 years old	Primary School	1000 ~ 2000 yuan	Need some help	Living with children only	Familiar	5	4	5	3	4	3	3	3	3	4	4	2	4
117	Female	60 ~ 74 years old	Primary School	1000 ~ 2000 yuan	Need some help	Living with spouse only	Understanding	4	4	4	4	4	4	4	4	4	4	4	4	4
118	Male	60 ~ 74 years old	High School and above	2001 ~ 3000 yuan	Fully independent	Living with spouse and children	Mastery	3	3	3	3	3	3	3	3	3	3	3	3	3
119	Female	60 ~ 74 years old	Junior High School	＞ 3001 yuan	Fully independent	Living with spouse only	No knowledge	4	3	3	4	4	3	3	3	4	3	3	4	4
120	Female	60 ~ 74 years old	Primary School	2001 ~ 3000 yuan	Need some help	Living with spouse only	Familiar	4	4	4	4	4	4	4	4	4	4	4	4	4
121	Female	60 ~ 74 years old	Primary School	2001 ~ 3000 yuan	Fully independent	Living with spouse and children	Familiar	4	2	4	5	3	4	3	5	3	4	4	2	2
122	Female	60 ~ 74 years old	Junior High School	＞ 3001 yuan	Fully independent	Living with spouse and children	Understanding	4	4	1	4	3	4	4	4	4	4	4	4	4
123	Female	60 ~ 74 years old	High School and above	＞ 3001 yuan	Fully independent	Living with spouse and children	Mastery	2	3	2	4	4	2	3	3	3	3	2	3	3
124	Female	60 ~ 74 years old	High School and above	1000 ~ 2000 yuan	Need some help	Living with spouse only	Mastery	5	4	3	5	4	5	4	5	3	4	5	5	4
125	Female	60 ~ 74 years old	Primary School	＞ 3001 yuan	Need some help	Living with spouse and children	Familiar	3	1	4	4	4	4	3	5	4	4	4	4	5
126	Female	75 ~ 90 years old	High School and above	1000 ~ 2000 yuan	Need some help	Individuals living alone	Understanding	4	4	4	4	3	4	4	4	3	4	4	4	4
127	Female	＞ 90 years old	Junior High School	＞ 3001 yuan	Need some help	Living with spouse and children	Familiar	3	2	3	3	2	2	3	2	2	3	2	2	3
128	Female	＞ 90 years old	Junior High School	1000 ~ 2000 yuan	Need some help	Living with children only	Understanding	3	3	3	3	2	2	2	2	3	3	2	2	2
129	Female	60 ~ 74 years old	Primary School	2001 ~ 3000 yuan	Fully independent	Living with spouse only	No knowledge	4	5	5	5	4	3	4	5	3	4	4	5	4
130	Female	75 ~ 90 years old	Primary School	1000 ~ 2000 yuan	Fully independent	Individuals living alone	No knowledge	4	4	3	3	3	4	4	3	3	3	3	4	3
131	Female	60 ~ 74 years old	High School and above	＞ 3001 yuan	Need some help	Living with spouse only	Understanding	2	1	4	5	4	3	4	5	5	4	4	4	5
132	Female	75 ~ 90 years old	Junior High School	2001 ~ 3000 yuan	Fully independent	Living with children only	Familiar	5	3	5	4	5	2	3	5	4	4	2	3	3
133	Female	60 ~ 74 years old	High School and above	＜ 1000 yuan	Need some help	Living with spouse only	No knowledge	4	3	4	3	4	4	4	4	4	4	4	3	3
134	Female	75 ~ 90 years old	Primary School	2001 ~ 3000 yuan	Fully independent	Living with spouse and children	Mastery	1	2	4	4	5	2	3	4	3	3	3	4	5
135	Male	75 ~ 90 years old	Junior High School	＞ 3001 yuan	Need some help	Living with spouse and children	Familiar	1	3	2	4	4	2	2	5	5	4	2	4	5
136	Female	60 ~ 74 years old	High School and above	＞ 3001 yuan	Fully independent	Individuals living alone	Mastery	2	3	1	2	2	3	3	4	3	2	3	3	5
137	Female	60 ~ 74 years old	High School and above	＞ 3001 yuan	Fully independent	Living with spouse only	Familiar	3	4	3	4	3	4	5	4	4	4	3	4	2
138	Female	60 ~ 74 years old	High School and above	＞ 3001 yuan	Need some help	Living with spouse only	No knowledge	2	4	3	4	4	3	4	5	3	4	4	3	2
139	Female	75 ~ 90 years old	Junior High School	＞ 3001 yuan	Fully independent	Living with spouse and children	Familiar	2	2	1	5	5	5	4	5	5	4	3	5	5
140	Female	60 ~ 74 years old	Illiterate	2001 ~ 3000 yuan	Fully independent	Living with spouse and children	Mastery	2	2	2	2	2	2	2	3	2	4	3	3	4
141	Female	75 ~ 90 years old	Primary School	2001 ~ 3000 yuan	Fully independent	Living with spouse and children	Understanding	1	1	1	1	1	1	1	1	1	1	1	1	1
142	Male	75 ~ 90 years old	High School and above	2001 ~ 3000 yuan	Need some help	Living with spouse only	Familiar	2	3	4	4	4	4	3	5	5	3	4	3	4
143	Female	75 ~ 90 years old	Illiterate	＞ 3001 yuan	Fully independent	Living with children only	Familiar	2	4	2	3	4	4	4	4	3	4	4	4	3
144	Male	60 ~ 74 years old	Primary School	＞ 3001 yuan	Need some help	Living with spouse only	Understanding	3	4	4	4	3	3	4	3	3	4	4	4	3
145	Male	60 ~ 74 years old	Primary School	＞ 3001 yuan	Need some help	Living with spouse only	Understanding	4	5	2	5	4	5	5	4	5	4	5	4	5
146	Male	60 ~ 74 years old	Junior High School	＜ 1000 yuan	Fully independent	Living with spouse and children	Understanding	2	2	3	4	4	1	2	4	3	4	4	4	3
147	Female	75 ~ 90 years old	High School and above	2001 ~ 3000 yuan	Need some help	Living with children only	Familiar	4	4	4	5	5	4	2	4	5	4	3	5	5
148	Female	60 ~ 74 years old	Junior High School	＞ 3001 yuan	Need some help	Living with children only	Familiar	5	4	4	3	4	3	3	4	5	4	4	3	4
149	Male	60 ~ 74 years old	High School and above	＞ 3001 yuan	Fully independent	Living with spouse and children	Familiar	2	3	4	5	5	3	3	5	4	4	4	3	4
150	Male	75 ~ 90 years old	Primary School	2001 ~ 3000 yuan	Need some help	Living with spouse and children	Familiar	5	2	5	5	4	2	2	4	5	4	5	4	3
151	Male	60 ~ 74 years old	Primary School	＞ 3001 yuan	Fully independent	Living with spouse only	Mastery	1	3	1	2	2	2	3	3	1	3	3	2	2
152	Female	60 ~ 74 years old	Primary School	＞ 3001 yuan	Need some help	Living with spouse and children	Mastery	3	3	3	3	2	3	3	3	3	4	3	3	3
153	Female	75 ~ 90 years old	High School and above	＞ 3001 yuan	Fully dependent	Individuals living alone	Familiar	1	5	1	4	4	2	4	5	5	4	2	3	4
154	Male	75 ~ 90 years old	Illiterate	＞ 3001 yuan	Fully independent	Living with children only	Familiar	1	3	3	5	3	2	2	5	5	3	2	2	3
155	Female	60 ~ 74 years old	High School and above	2001 ~ 3000 yuan	Fully independent	Living with spouse and children	Understanding	1	3	3	3	4	2	2	4	5	5	4	3	4
156	Female	60 ~ 74 years old	Primary School	2001 ~ 3000 yuan	Fully independent	Living with spouse only	Familiar	3	1	3	2	2	3	2	2	2	2	2	2	2
157	Female	60 ~ 74 years old	High School and above	＞ 3001 yuan	Need some help	Individuals living alone	No knowledge	4	4	4	4	4	4	4	4	4	4	4	4	4
158	Female	60 ~ 74 years old	High School and above	＞ 3001 yuan	Need some help	Living with spouse only	Understanding	4	2	4	3	3	4	3	5	4	4	3	3	3
159	Female	75 ~ 90 years old	Primary School	2001 ~ 3000 yuan	Fully independent	Living with children only	Familiar	2	2	2	5	5	2	2	5	5	4	3	5	4
160	Male	60 ~ 74 years old	Junior High School	1000 ~ 2000 yuan	Fully independent	Living with spouse only	Familiar	4	2	3	3	2	3	2	3	3	2	3	3	2
161	Female	60 ~ 74 years old	Illiterate	＞ 3001 yuan	Need some help	Living with spouse and children	Familiar	4	4	4	4	4	4	4	4	4	4	4	4	4
162	Female	60 ~ 74 years old	Primary School	＜ 1000 yuan	Fully independent	Living with spouse and children	Familiar	3	4	3	4	4	4	3	4	5	3	3	4	4
163	Female	60 ~ 74 years old	Junior High School	＞ 3001 yuan	Fully independent	Living with spouse and children	Mastery	2	3	2	4	4	3	2	4	4	4	4	4	4
164	Female	60 ~ 74 years old	Primary School	2001 ~ 3000 yuan	Fully independent	Living with spouse and children	Mastery	1	1	1	2	2	1	1	3	2	3	3	4	2
165	Male	75 ~ 90 years old	High School and above	＞ 3001 yuan	Need some help	Living with spouse and children	Familiar	4	2	4	4	4	4	3	4	4	4	4	4	4
166	Female	60 ~ 74 years old	Primary School	2001 ~ 3000 yuan	Fully independent	Living with spouse and children	Familiar	3	2	5	4	3	2	4	4	4	3	2	3	5
167	Female	75 ~ 90 years old	Junior High School	＞ 3001 yuan	Need some help	Living with children only	Familiar	2	2	2	3	3	3	2	3	3	3	3	3	3
168	Male	75 ~ 90 years old	Primary School	＞ 3001 yuan	Need some help	Living with spouse only	Familiar	1	2	1	4	4	3	2	4	2	3	4	5	3
169	Female	75 ~ 90 years old	Primary School	＞ 3001 yuan	Fully independent	Individuals living alone	Understanding	2	4	3	4	4	4	4	2	3	3	3	3	4
170	Female	75 ~ 90 years old	Illiterate	＞ 3001 yuan	Need some help	Living with spouse only	No knowledge	4	4	5	4	4	3	3	4	3	4	4	4	4
171	Female	60 ~ 74 years old	Primary School	2001 ~ 3000 yuan	Fully independent	Living with children only	Familiar	3	1	4	2	1	3	2	5	4	3	2	4	4
172	Male	60 ~ 74 years old	Junior High School	2001 ~ 3000 yuan	Need some help	Living with spouse and children	Understanding	3	3	3	4	3	4	3	3	4	4	4	4	3
173	Female	60 ~ 74 years old	Primary School	＞ 3001 yuan	Need some help	Living with spouse only	Mastery	4	2	5	4	4	4	2	5	3	3	4	4	5
174	Female	75 ~ 90 years old	Primary School	2001 ~ 3000 yuan	Fully independent	Individuals living alone	Familiar	3	4	3	4	4	4	3	4	4	4	3	4	3
175	Male	60 ~ 74 years old	Junior High School	＞ 3001 yuan	Fully independent	Living with spouse only	Familiar	1	1	1	3	4	1	1	3	4	3	3	3	3
176	Female	60 ~ 74 years old	High School and above	＞ 3001 yuan	Fully independent	Living with spouse only	Understanding	4	3	4	3	2	3	3	3	3	3	3	3	3
177	Female	60 ~ 74 years old	Primary School	2001 ~ 3000 yuan	Fully independent	Living with spouse only	Mastery	1	1	1	1	1	1	1	1	1	1	1	1	1
178	Female	60 ~ 74 years old	Junior High School	＞ 3001 yuan	Fully independent	Living with spouse only	Mastery	5	2	4	4	2	4	1	5	5	4	2	4	3
179	Female	60 ~ 74 years old	Primary School	2001 ~ 3000 yuan	Fully independent	Living with spouse and children	Understanding	4	2	4	4	2	4	2	4	3	3	3	3	4
180	Female	60 ~ 74 years old	High School and above	＜ 1000 yuan	Fully independent	Living with spouse only	No knowledge	2	3	2	4	2	3	3	3	2	4	3	4	3
181	Female	60 ~ 74 years old	High School and above	＞ 3001 yuan	Fully independent	Living with spouse only	No knowledge	2	3	3	3	4	3	3	3	2	4	2	4	5
182	Female	60 ~ 74 years old	High School and above	2001 ~ 3000 yuan	Fully independent	Living with spouse only	No knowledge	5	3	4	4	4	4	4	4	3	4	3	4	5
183	Female	60 ~ 74 years old	Illiterate	＞ 3001 yuan	Fully independent	Living with spouse only	No knowledge	4	3	4	5	4	4	3	4	5	4	3	3	4
184	Female	60 ~ 74 years old	Junior High School	＞ 3001 yuan	Fully independent	Living with spouse only	Familiar	5	4	4	4	5	4	3	3	5	4	4	4	5
185	Female	75 ~ 90 years old	Primary School	＞ 3001 yuan	Fully independent	Living with spouse only	Mastery	1	2	1	4	4	2	2	4	5	3	4	4	5
186	Male	60 ~ 74 years old	Junior High School	2001 ~ 3000 yuan	Need some help	Living with spouse and children	Familiar	2	4	2	5	3	5	4	3	4	4	2	2	4
187	Female	60 ~ 74 years old	High School and above	＞ 3001 yuan	Fully independent	Individuals living alone	No knowledge	3	3	3	3	3	3	3	3	3	3	3	3	3
188	Female	60 ~ 74 years old	Junior High School	2001 ~ 3000 yuan	Fully independent	Living with spouse only	No knowledge	2	2	4	4	3	4	2	4	3	4	4	3	4
189	Female	60 ~ 74 years old	Primary School	＞ 3001 yuan	Need some help	Living with spouse only	Familiar	4	3	2	4	4	4	3	4	4	4	4	2	2
190	Female	75 ~ 90 years old	High School and above	2001 ~ 3000 yuan	Need some help	Living with spouse only	Familiar	3	4	2	4	4	3	4	4	4	3	2	3	4
191	Female	75 ~ 90 years old	Primary School	2001 ~ 3000 yuan	Fully dependent	Individuals living alone	Mastery	3	4	4	5	5	5	4	4	5	4	4	4	5
192	Female	60 ~ 74 years old	High School and above	1000 ~ 2000 yuan	Need some help	Living with children only	Understanding	2	3	3	4	3	3	3	4	3	3	3	4	3
193	Female	60 ~ 74 years old	Junior High School	＞ 3001 yuan	Fully independent	Living with spouse and children	Familiar	2	2	2	5	4	3	4	3	3	2	4	3	4
194	Female	75 ~ 90 years old	Junior High School	2001 ~ 3000 yuan	Fully independent	Living with spouse and children	Familiar	2	2	3	4	4	3	3	4	4	4	4	4	4
195	Male	75 ~ 90 years old	Primary School	＞ 3001 yuan	Fully independent	Living with spouse and children	Familiar	4	3	4	5	5	4	4	5	5	4	3	3	3
196	Female	60 ~ 74 years old	High School and above	2001 ~ 3000 yuan	Need some help	Living with spouse and children	Understanding	1	1	1	5	4	2	2	5	4	5	5	4	4
197	Male	60 ~ 74 years old	High School and above	2001 ~ 3000 yuan	Need some help	Living with spouse only	Familiar	3	4	4	2	3	4	4	3	4	3	4	4	3
198	Female	60 ~ 74 years old	Primary School	＞ 3001 yuan	Need some help	Living with spouse only	Familiar	3	4	2	3	2	4	3	3	3	3	3	3	2
199	Female	75 ~ 90 years old	Primary School	2001 ~ 3000 yuan	Need some help	Living with spouse only	No knowledge	2	2	1	2	3	2	2	4	3	2	2	3	3
200	Male	60 ~ 74 years old	Illiterate	＞ 3001 yuan	Fully independent	Living with spouse only	Mastery	3	1	3	4	3	5	4	5	5	4	3	3	3
